# Supplementary material for: Cumulative and undiagnosed SARS-CoV-2 infection among the staff of a medical research centre in Tokyo after the emergence of variants
Source: Epidemiol Infect. 2023 Mar 8;151:e48. doi: 10.1017/S0950268823000353 (PMC10063865; doi:10.1017/S0950268823000353)
Supplement: Supplementary file 1 [file hygsup.zip]

Archive with 2 entries (2 files):
- S0950268823000353sup001.docx
- S0950268823000353sup002.docx
